# Supplementary material for: Comparative Analysis of the aquaporin Gene Family in 12 Fish Species
Source: Animals (Basel). 2019 May 13;9(5):233. doi: 10.3390/ani9050233 (PMC6562760; doi:10.3390/ani9050233)
Supplement: Supplementary file 1 [file animals-09-00233-s001.zip]

Archive with 1 entries (1 files):
- animals-494124-supplementary.7z
